# Supplementary material for: Preparation, Optimization, and In-Vitro Evaluation of Brusatol- and Docetaxel-Loaded Nanoparticles for the Treatment of Prostate Cancer
Source: Pharmaceutics. 2024 Jan 16;16(1):114. doi: 10.3390/pharmaceutics16010114 (PMC10819281; doi:10.3390/pharmaceutics16010114)
Supplement: Supplementary file 1 [file pharmaceutics-16-00114-s001.zip]

Archive with 1 entries (1 files):
- pharmaceutics-2642790-supplementary.pdf
